# Supplementary material for: Design of Nanostructured Hybrid Electrodes Based on a Liquid Crystalline Zn(II) Coordination Complex-Carbon Nanotubes Composition for the Specific Electrochemical Sensing of Uric Acid
Source: Nanomaterials (Basel). 2022 Nov 27;12(23):4215. doi: 10.3390/nano12234215 (PMC9739524; doi:10.3390/nano12234215)
Supplement: Supplementary file 1 [file nanomaterials-12-04215-s001.zip]

Archive with 1 entries (1 files):
- nanomaterials-2051695-supplementary.pdf
